# Supplementary material for: Gene Loss and Error-Prone RNA Editing in the Mitochondrion of Perkinsela, an Endosymbiotic Kinetoplastid
Source: mBio. 2015 Dec 1;6(6):e01498-15. doi: 10.1128/mBio.01498-15 (PMC4669381; doi:10.1128/mBio.01498-15)
Supplement: Table S1 — Perkinsela nucleus-encoded proteins associated with mitochondrial oxidative phosphorylation, RNA editing and processing machineries, and mitochondrial translation, identified using HMM and reciprocal BLASTp. [file mbo005152537st1.xlsx]

## Sheet: Supplementary table 1
#	T.brucei gene ID (used in HMMs)	gene name (alternative name)	product description (T.brucei, TriTrypDB v9)*	protein length (T.brucei, TriTrypDB v9)	complex or function	status	NCBI accession number for Perkinsela protein	E-value (HMMER3)	bit score (HMMER3)	bit score/query length	bias (HMMER3)	orthologous group ID (OrthoMCL DB)	ortholog count (TriTrypDB v9)	paralog count (T.brucei, TriTrypDB v9)	reciprocal BLASTp hit in T.brucei	references/comments
1	Tb927.10.13620	NDUFA9	NADH-ubiquinone oxidoreductase subunit	485	OxPhos complex I	missing		no hit				OG5_147054	20	0	N/A
2	Tb927.11.1320	NDUFS7 (NDHK)	NADH-ubiquinone oxidoreductase 20 kDa subunit	202	OxPhos complex I	missing		no hit				OG5_127327	19	0	N/A
3	Tb927.11.15810	NI2M	NADH-ubiquinone oxidoreductase subunit	304	OxPhos complex I	missing		no hit				OG5_157993	19	0	N/A
4	Tb927.11.16870	NI8M	NADH-ubiquinone oxidoreductase subunit	165	OxPhos complex I	missing		no hit				OG5_154698	19	0	N/A
5	Tb927.11.8910	NB6M	NADH-ubiquinone oxidoreductase subunit	173	OxPhos complex I	missing		no hit				OG5_146017	19	0	N/A
6	Tb927.11.9930		NADH-ubiquinone oxidoreductase subunit	256	OxPhos complex I	missing		no hit				OG5_151879	20	0	N/A
7	Tb927.5.450	NUBM	NADH-ubiquinone oxidoreductase subunit	496	OxPhos complex I	missing		no hit				OG5_127601	20	1	N/A
8	Tb927.7.6350		NADH-ubiquinone oxidoreductase subunit	273	OxPhos complex I	missing		no hit				OG5_127830	20	0	N/A
9	Tb927.9.15380	NDUFA9	NADH-ubiquinone oxidoreductase subunit	373	OxPhos complex I	missing		no hit				OG5_128491	19	1	N/A
10	Tb927.10.9440	NDH2	54 kDa alternative NADH dehydrogenase	491	alternative NADH dehydrogenase	missing		no hit				OG5_126960	19	0	N/A
11	Tb927.7.3590	SDH	hypothetical protein, conserved	151	OxPhos complex II	missing		no hit				OG5_151497	20	0	N/A
12	Tb927.8.6580	SDH	succinate dehydrogenase flavoprotein	609	OxPhos complex II	present		3.2e-299	993.1	1.63071	0.1	OG5_126927	20	0	YES
13	Tb927.6.2490	SDH	hypothetical protein, conserved	240	OxPhos complex II	present		9.9e-38	127.6	0.531667	2.8	OG5_146027	19	0	YES
14	Tb927.10.2680	SDH10	hypothetical protein, conserved	575	OxPhos complex II	missing		no hit				OG5_153698	20	0	N/A
15	Tb927.8.6890	SDH11	hypothetical protein, conserved	88	OxPhos complex II	missing		no hit				OG5_151655	16	0	N/A
16	Tb927.9.5960	SDH2C	succinate dehydrogenase	188	OxPhos complex II	missing		no hit				OG5_126893	37	1	N/A
17	Tb927.8.3380	SDH2N	electron transfer protein	242	OxPhos complex II	missing		no hit				OG5_126893	37	1	N/A
18	Tb927.6.4130	SDH3	hypothetical protein, conserved	104	OxPhos complex II	missing		no hit				OG5_148872	18	0	N/A
19	Tb927.10.11770	SDH4	hypothetical protein, conserved	129	OxPhos complex II	missing		no hit				OG5_151805	16	0	N/A
20	Tb927.3.3460	SDH5	hypothetical protein, conserved	483	OxPhos complex II	present		2.4e-16	57.3	0.118634	5.6	OG5_154613	20	0	YES
21	Tb927.8.5640	SDH6	hypothetical protein, conserved	333	OxPhos complex II	present		8.9e-43	144.7	0.434535	0.1	OG5_143915	22	0	YES
22	Tb927.2.4700	SDH8	hypothetical protein, conserved	151	OxPhos complex II	present		5.3e-28	95.8	0.634437	0.3	OG5_151721	16	0	YES
23	Tb927.10.3040	SDH9	hypothetical protein, conserved	135	OxPhos complex II	present		3e-24	83.4	0.617778	0.1	OG5_161906	16	0	YES
24	Tb927.8.7430		ubiquinol-cytochrome c reductase	71	OxPhos complex III	missing		5e-19	66.8	0.940845	7.8	OG5_128457	17	1	NO
25	Tb927.8.1890	cytC1	cytochrome c1, heme protein, mitochondrial precursor	258	OxPhos complex III	present		2.8e-85	284.3	1.10194	0	OG5_128006	19	0	YES
26	Tb927.9.14160	RISP	Rieske iron-sulfur protein	297	OxPhos complex III	present		1.5e-69	233.4	0.785859	0	OG5_127574	20	0	YES
27	Tb927.8.5120	cytC	cytochrome c	114	cytochrome c	present		2e-50	168.4	1.47719	0.1	OG5_127365	26	0	YES
28	Tb927.1.4100	COXIV	cytochrome oxidase subunit IV	353	OxPhos complex IV	present		8.2e-140	463.7	1.3136	8.9	OG5_148365	21	0	YES
29	Tb927.9.3170	COXV	cytochrome oxidase subunit V	196	OxPhos complex IV	missing		no hit				OG5_148654	16	0	N/A
30	Tb927.10.280	COXVI	cytochrome oxidase subunit VI	158	OxPhos complex IV	present		5e-58	193.5	1.22468	6.3	OG5_148032	18	0	YES
31	Tb927.3.1410	COXVII	cytochrome oxidase subunit VII	165	OxPhos complex IV	present		8.4e-52	173.5	1.05152	5.4	OG5_140920	21	0	YES
32	Tb927.4.4620	COXVIII	cytochrome oxidase subunit VIII	157	OxPhos complex IV	present		1.1e-31	107.9	0.687261	2.6	OG5_146050	16	0	YES
33	Tb927.10.8320	COXIX	cytochrome oxidase subunit IX	124	OxPhos complex IV	missing		no hit				OG5_149149	17	0	N/A
34	Tb927.11.13140	COXX	cytochrome oxidase subunit X	116	OxPhos complex IV	present		1.2e-40	136.2	1.17414	0.4	OG5_151630	19	0	YES
35	Tb927.10.3120		cytochrome c oxidase assembly protein	232	OxPhos complex IV	present		2.7e-65	219.1	0.944397	1.3	OG5_128258	19	0	YES
36	Tb927.7.7420	F1α	ATP synthase alpha chain, mitochondrial precursor	584	OxPhos complex V	present		2.9e-195	648.2	1.10993	0.3	OG5_127165	32	1	YES
37	Tb927.3.1380	F1β	ATP synthase beta chain, mitochondrial precursor	519	OxPhos complex V	present		4.2e-255	845.7	1.62948	5.2	OG5_127099	26	0	YES
38	Tb927.10.180	F1γ	ATP synthase gamma chain	305	OxPhos complex V	present		4e-52	175.1	0.574098	3.8	OG5_127077	21	0	YES
39	Tb927.6.4990	F1δ	ATP synthase delta chain	182	OxPhos complex V	present		4.5e-36	122.6	0.673626	0	OG5_127404	16	0	YES
40	Tb927.10.5050	F1ε	ATP synthase epsilon chain	75	OxPhos complex V	missing		no hit				OG5_151854	17	0	N/A
41	Tb927.11.5280		ATPase subunit 9	118	OxPhos complex V	missing		2.6e-32	110.4	0.935593	5.2	OG5_126818	54	2	NO
42	Tb927.10.8030	OSCP	hypothetical protein, conserved	255	OxPhos complex V	present		2.3e-27	93.8	0.367843	0.8	OG5_150350	19	0	YES
43	Tb927.4.570		hypothetical protein, conserved	598	OxPhos complex V	missing		4.2e-19	66.1	0.110535	0	OG5_151582	32	1	NO
44	Tb927.11.5780	MTRNAP	mitochondrial DNA-directed RNA polymerase	1274	RNA polymerase	present		3.3e-186	619.6	0.486342	0.2	OG5_127975	23	0	YES
45	Tb927.11.7900	RBP16	mitochondrial RNA binding protein 16	141	gRNA binding/processing	present		1.1e-20	71.7	0.508511	1.6	OG5_126866	15	0	YES
46	Tb927.11.8400	mRPN1	mitochondrial RNA processing endonuclease 1	486	gRNA binding/processing	missing		no hit				OG5_162282	11	0	N/A	Madina et al. 2011
47	Tb927.11.1710	MRP1 (gBP21)	mitochondrial RNA binding protein 1	206	MRP1/MRP2 (gRNA annealing)	present		4.1e-25	86.6	0.420388	2.1	OG5_148774	19	0	YES	Schumacher et al 2006, Zikova et al. 2008
48	Tb927.11.13280	MRP2 (gBP25)	mitochondrial RNA binding protein 2	224	MRP1/MRP2 (gRNA annealing)	present		5.7e-17	60.1	0.268304	0	OG5_148320	19	0	YES	Schumacher et al 2006, Zikova et al. 2008
49	Tb927.9.4360	KREL1 (REL1)	RNA ligase (U-deletion)	469	RECC (20S editosome)	missing		3.7e-68	228	0.486141	0	OG5_145811	20	0	NO	Schnaufer et al. 2001
50	Tb927.1.3030	KREL2 (REL2)	RNA ligase (U-insertion)	416	RECC (20S editosome)	present		2e-83	278.3	0.66899	0	OG5_151366	20	0	YES
51	Tb927.1.1690	KREN1 (REN1)	insertion site specific endonuclease	817	RECC (20S editosome)	missing		no hit				OG5_148564	20	0	N/A	Trotter et al. 2005
52	Tb927.10.5440	KREN2 (REN2)	deletion site specific endonuclease	538	RECC (20S editosome)	present		1.5e-20	71.6	0.133086	0.8	OG5_149060	21	0	YES	Carnes et al. 2005
53	Tb927.10.5320	KREN3 (REN3)	cis-editing site specific endonuclease	596	RECC (20S editosome)	missing		no hit				OG5_151856	19	1	N/A	Carnes et al. 2008
54	Tb927.2.2470	KREPA1 (MP81)	structural, U-insertion subdomain organizer	762	RECC (20S editosome)	missing		no hit				OG5_148235	20	0	N/A
55	Tb927.10.8210	KREPA2 (MP63)	structural, U-deletion subdomain organizer	587	RECC (20S editosome)	missing		5.7e-12	42.8	0.0729131	14.8	OG5_147498	20	0	NO
56	Tb927.8.620	KREPA3 (MP42)	structural, U-specific exonuclease	393	RECC (20S editosome)	present		6.1e-31	106	0.26972	7	OG5_143485	19	0	YES	Niemann et al. 2009
57	Tb927.10.5110	KREPA4 (MP24)	structural, RNA binding	218	RECC (20S editosome)	missing		no hit				OG5_162254	10	0	N/A
58	Tb927.8.680	KREPA5 (MP19)	structural	169	RECC (20S editosome)	missing		no hit				OG5_162359	11	0	N/A
59	Tb927.10.5120	KREPA6 (MP18)	structural, RNA binding	164	RECC (20S editosome)	present		1.2e-52	175.7	1.07134	0.3	OG5_149055	17	0	YES
60	Tb927.11.2990	KREPB4 (MP46)	structural, heterodimer with endonuclease	414	RECC (20S editosome)	missing		2.2e-25	87.4	0.211111	18.1	OG5_148952	21	0	NO
61	Tb927.11.940	KREPB5 (MP44)	structural, endonuclease	382	RECC (20S editosome)	present		7.3e-42	141.5	0.370419	1.2	OG5_151705	18	0	YES
62	Tb927.3.3990	KREPB6 (MP49)	structural, part of KREN3 module	438	RECC (20S editosome)	present		9.6e-18	62	0.141553	0.3	OG5_154623	20	0	YES	Carnes et al. 2011
63	Tb927.9.5630	KREPB7 (MP47)	structural, part of KREN2 module	411	RECC (20S editosome)	missing		2.5e-24	83.9	0.204136	0.4	OG5_148422	20	0	NO	Carnes et al. 2011
64	Tb927.8.5690	KREPB8 (MP41)	structural, part of KREN1 module	368	RECC (20S editosome)	missing		no hit				OG5_148433	19	0	N/A	Carnes et al. 2011
65	Tb927.7.3950	KRET1 (RET1)	gRNA 3'-terminal uridylyl transferase (TUTase)	975	RECC (20S editosome)	present		5.6e-121	403.3	0.413641	0.3	OG5_151380	21	0	YES	Aphasizhev et al. 2002, 2003
66	Tb927.7.1550	KRET2 (RET2)	RNA editing 3'-terminal uridylyl transferase (TUTase)	487	RECC (20S editosome)	present		4e-132	439.5	0.902464	0	OG5_148715	20	0	YES	Ernst et al. 2003
67	Tb927.7.1070	KREX1 (REX1, MP100)	U-specific exonuclease, 3’ nucleotidyl phosphatase	894	RECC (20S editosome)	present		4.7e-132	440.1	0.492282	0	OG5_148723	20	0	YES	homologous to AP endo/exonucleases
68	Tb927.10.3570	KREX2 (REX2, MP99)	U-specific exonuclease, 3’ nucleotidyl phosphatase (probably structural role)	907	RECC (20S editosome)	present		1.8e-99	332	0.366042	0	OG5_152728	20	1	YES	homologous to AP endo/exonucleases
69	Tb927.1.1330	MEAT1	Mitochondrial Editosome-like Complex TUTase	406	mitochondrial editosome-like complex	missing		no hit				OG5_141003	21	1	N/A	Aphasizheva et al. 2009
70	Tb927.11.8870	KREH1 (REH1)	RNA editing associated helicase 1, RECC subunit	546	helicase	present		8.9e-105	348.9	0.639011	0	OG5_148828	20	0	YES
71	Tb927.4.1500	KREH2 (REH2)	RNA editing associated helicase 2, MRB1 subunit	2167	helicase	present		0	1293.6	0.596954	0	OG5_136717	40	3	YES
72	Tb11.02.5390	MRB5390 (GRBC4)	MRB1 core subunit	1087	MRB1	missing		8.5e-170	564.8	0.519595	0.1	OG5_127058	20	1	NO	Acestor et al. 2009
73	Tb927.11.16860	TbGRBC5	MRB1 core subunit	482	MRB1	missing		no hit				OG5_154699	20	0	N/A
74	Tb927.11.9140	MRB0880 (GRBC7)	MRB1 subunit	174	MRB1	missing		no hit				OG5_127057	0	0	N/A
75	Tb927.6.1680	MRB1680	MRB1 subunit	524	MRB1	missing		no hit				OG5_135561	20	0	N/A	Acestor et al. 2009
76	Tb927.4.4150/Tb927.8.8180	MRB4150/MRB8180	MRB1 subunit	934	MRB1	missing		no hit				OG5_142243	21	1	N/A
77	Tb927.8.8170	MRB8170 (REMC5A)	MRB1 subunit	905	MRB1	missing		no hit				OG5_142244	23	1	N/A	Kafková et al. 2012; a paralog of MRB4160
78	Tb927.6.2230	TbRGG1	RGG-containing protein 1, MRB1 subunit	775	MRB1	missing		no hit				OG5_142377	21	0	N/A	Vanhamme et al. 1998; Hashimi et al. 2008
79	Tb927.2.1860	MRB1860 (REMC2)	TbRGG2 subunit	872	MRB1	missing		no hit				OG5_146066	21	0	N/A
80	Tb927.4.4160	MRB4160 (REMC5)	TbRGG2 subunit	915	MRB1	missing		no hit				OG5_142244	23	1	N/A	Kafková et al. 2012; a paralog of MRB8170
81	Tb927.10.10830	TbRGG2	TbRGG2 subunit	320	MRB1	missing		no hit				OG5_137263	20	0	N/A
82	Tb927.7.2570	GAP2 (GRBC1)	MRB1 core subunit, gRNA-binding	473	MRB1	present		2e-61	205.9	0.435307	0	OG5_145963	21	1	YES
83	Tb927.10.11870	MRB11870 (GRBC5)	MRB1 core subunit	310	MRB1	present		9.3e-123	407.5	1.31452	0.1	OG5_148940	19	0	YES	Ammerman et. al. 2013
84	Tb927.5.3010	MRB3010 (GRBC6)	MRB1 core subunit	516	MRB1	present		1.6e-58	196.5	0.380814	6.7	OG5_139425	21	1	YES	Ammerman et. al. 2010
85	Tb927.3.1590	MRB1590	MRB1 subunit	668	MRB1	present		5e-156	518.8	0.776647	0	OG5_135848	20	0	YES
86	Tb927.2.6070	MRB6070	MRB1 subunit	285	MRB1	present		1.1e-32	111.2	0.390175	178.1	OG5_152437	15	0	YES
87	Tb927.3.1820	TbRGG3 (MRB1820)	RGG-containing protein 3, MRB1 subunit	245	MRB1	present		2.8e-13	47.5	0.193878	32.5	OG5_140599	18	0	YES	McAdams et al. 2015
88	Tb927.7.800	MRB800 (REMC3)	TbRGG2 subunit	543	MRB1	present		5.7e-83	277.1	0.510313	8.9	OG5_154591	19	0	YES
89	Tb927.2.3800	GAP1 (GRBC2)	MRB1 core subunit, gRNA-binding	492	MRB1	present**		4.1e-117	389.6	0.79187	0.1	OG5_148963	19	0	YES*
90	Tb927.10.380	PPR5 (KRIPP5)	MRB1 subunit	342	MRB1 / LSU	present		2.5e-100	334	0.976608	7	OG5_148611	19	1	YES
91	Tb927.11.15850	KPAP1	kinteoplast poly(A) polymerase / SSU	754	mRNA polyadenylation/uridylation	present		9.7e-123	408.9	0.542308	22.4	OG5_154687	21	0	YES
92	Tb927.2.3180	KPAF1 (PPR1)	kinetoplast polyadenylation/uridylation factor 1	1003	mRNA polyadenylation/uridylation	present		1.3e-257	855.2	0.852642	16.7	OG5_137763	22	1	YES
93	Tb927.11.14380	KPAF2	kinetoplast polyadenylation/uridylation factor 2	643	mRNA polyadenylation/uridylation	missing		no hit				OG5_154655	19	0	N/A
94	Tb927.2.4890	TbMRPL11	ribosomal protein L11	342	LSU conserved	missing		3.8e-39	132.5	0.387427	0	OG5_127103	24	1	NO	Zikova et al. 2008
95	Tb927.11.4650	TbMRPL52	hypothetical protein, conserved	1522	LSU conserved	missing		no hit				OG5_140913	29	0	N/A	Zikova et al. 2008
96	Tb927.5.3360	TbMRPL2	50S ribosomal protein L2	411	LSU conserved	present		6.7e-127	421.6	1.02579	3.7	OG5_148095	18	0	YES	Zikova et al. 2008
97	Tb927.3.5610	TbMRPL3	ribosomal protein L3 mitochondrial	473	LSU conserved	present		3.1e-96	321.1	0.678858	0.3	OG5_127133	21	0	YES	Zikova et al. 2008
98	Tb927.11.6000	TbMRPL4	hypothetical protein, conserved	351	LSU conserved	present		9.7e-157	520.3	1.48234	1.2	OG5_150007	19	0	YES	Zikova et al. 2008
99	Tb927.7.4550	TbMRPL7/12	60S ribosomal protein-like	183	LSU conserved	present		6.7e-25	86	0.469945	4.1	OG5_126884	39	2	YES	Zikova et al. 2008
100	Tb927.5.3410	TbMRPL9	hypothetical protein, conserved	263	LSU conserved	present		8.9e-67	223	0.847909	2.1	OG5_148303	20	0	YES	Zikova et al. 2008
101	Tb927.4.1070	TbMRPL13	50S ribosomal protein L13	202	LSU conserved	present		1.1e-27	94.8	0.469307	0.3	OG5_127268	19	0	YES	Zikova et al. 2008
102	Tb927.4.930	TbMRPL14	50S ribosomal protein L14	189	LSU conserved	present		4.8e-34	115.5	0.611111	0.8	OG5_146650	17	0	YES	Zikova et al. 2008
103	Tb927.5.3980	TbMRPL15	hypothetical protein, conserved	374	LSU conserved	present		7.5e-119	395	1.05615	1.6	OG5_146726	20	0	YES	Zikova et al. 2008
104	Tb927.7.3960	TbMRPL16	50S ribosomal protein L16	167	LSU conserved	present		3.5e-64	213.7	1.27964	0	OG5_149623	16	0	YES	Zikova et al. 2008
105	Tb927.8.5860	TbMRPL17	50S ribosomal protein L17	301	LSU conserved	present		5.4e-77	256.6	0.852492	0.9	OG5_146611	19	0	YES	Zikova et al. 2008
106	Tb927.11.10170	TbMRPL20	hypothetical protein, conserved	213	LSU conserved	present		7.3e-22	75.9	0.356338	0.2	OG5_145747	16	0	YES	Zikova et al. 2008
107	Tb927.7.4140	TbMRPL21	hypothetical protein, conserved	188	LSU conserved	present		3.6e-25	87	0.462766	0.3	OG5_127445	18	0	YES	Zikova et al. 2008
108	Tb927.7.2760	TbMRPL22	hypothetical protein, conserved	278	LSU conserved	present		1.4e-76	255.5	0.919065	0.1	OG5_141619	21	0	YES	Zikova et al. 2008
109	Tb927.11.870	TbMRPL23	hypothetical protein, conserved	246	LSU conserved	present		4.9e-40	135	0.54878	0.8	OG5_154063	18	0	YES	Zikova et al. 2008
110	Tb927.3.1710	TbMRPL24	hypothetical protein, conserved	378	LSU conserved	present		2.6e-53	179.4	0.474603	1.1	OG5_127372	20	0	YES	Zikova et al. 2008
111	Tb927.11.3640	TbMRPL27	hypothetical protein, conserved	185	LSU conserved	present		9.7e-24	81.9	0.442703	4.6	OG5_151490	16	0	YES	Zikova et al. 2008
112	Tb927.6.4040	TbMRPL28	hypothetical protein, conserved	241	LSU conserved	present		2.7e-55	185.2	0.768465	0	OG5_144772	21	0	YES	Zikova et al. 2008
113	Tb927.10.600	TbMRPL29	hypothetical protein, conserved	541	LSU conserved	present		6e-83	277.2	0.512384	4.6	OG5_151613	18	0	YES	Zikova et al. 2008
114	Tb927.9.8290	TbMRPL30	hypothetical protein, conserved	218	LSU conserved	present		2.9e-41	140.1	0.642661	2.6	OG5_153700	17	0	YES	Zikova et al. 2008
115	Tb927.4.1810	TbMRPL33	hypothetical protein, conserved	114	LSU conserved	present		3.1e-29	99.4	0.87193	0	OG5_148537	18	0	YES	Zikova et al. 2008
116	Tb927.11.14980	TbMRPL38	hypothetical protein, conserved	507	LSU conserved	present		1.1e-56	190.2	0.375148	11.1	OG5_154671	20	0	YES	Zikova et al. 2008
117	Tb927.4.4600	TbMRPL43	hypothetical protein, conserved	260	LSU conserved	present		2.1e-65	218.5	0.840385	4.3	OG5_144100	20	0	YES	Zikova et al. 2008
118	Tb927.7.4710	TbMRPL46	hypothetical protein, conserved	296	LSU conserved	present		7.1e-14	49.6	0.167568	0.2	OG5_129089	22	0	YES	Zikova et al. 2008
119	Tb927.9.7170	TbMRPL47	hypothetical protein, conserved	471	LSU conserved	present		4.9e-106	353.2	0.749894	5	OG5_149408	17	0	YES	Zikova et al. 2008
120	Tb927.5.3110	TbMRPL49	hypothetical protein, conserved	218	LSU conserved	present		8.2e-34	115.3	0.528899	0.7	OG5_148200	20	0	YES	Zikova et al. 2008
121	Tb927.10.11050		hypothetical protein, conserved	312	LSU kinetoplastid-specific	missing		no hit				OG5_148914	21	0	N/A	Zikova et al. 2008
122	Tb927.10.11350		hypothetical protein, conserved	133	LSU kinetoplastid-specific	missing		8.5e-30	101.7	0.764662	2.1	OG5_148925	17	0	NO	Zikova et al. 2008
123	Tb927.11.10050		hypothetical protein, conserved	102	LSU kinetoplastid-specific	missing		no hit				OG5_151874	16	0	N/A	Zikova et al. 2008
124	Tb927.11.1630		hypothetical protein, conserved	831	LSU kinetoplastid-specific	missing		no hit				OG5_148770	20	0	N/A	Zikova et al. 2008
125	Tb927.11.5530		hypothetical protein, conserved	262	LSU kinetoplastid-specific	missing		no hit				OG5_151593	20	0	N/A	Zikova et al. 2008
126	Tb927.4.4610		hypothetical protein, conserved	319	LSU kinetoplastid-specific	missing		no hit				OG5_143940	21	0	N/A	Zikova et al. 2008
127	Tb927.5.2070		hypothetical protein, conserved	634	LSU kinetoplastid-specific	missing		no hit				OG5_148465	19	0	N/A	Zikova et al. 2008
128	Tb927.5.3870		hypothetical protein, conserved	731	LSU kinetoplastid-specific	missing		no hit				OG5_148430	20	0	N/A	Zikova et al. 2008
129	Tb927.5.4120		hypothetical protein, conserved	191	LSU kinetoplastid-specific	missing		no hit				OG5_148906	17	0	N/A	Zikova et al. 2008
130	Tb927.9.3640		hypothetical protein, conserved	198	LSU kinetoplastid-specific	missing		no hit				OG5_148224	17	0	N/A	Zikova et al. 2008
131	Tb927.10.1870		hypothetical protein, conserved	181	LSU kinetoplastid-specific	present		4.2e-16	57.3	0.316575	1	OG5_tbru|Tb927.10.1870	0	0	YES	Zikova et al. 2008
132	Tb927.10.7380		hypothetical protein, conserved	349	LSU kinetoplastid-specific	present		1e-78	262.8	0.753009	1.2	OG5_151873	20	0	YES	Zikova et al. 2008
133	Tb927.11.10080		hypothetical protein, conserved	189	LSU kinetoplastid-specific	present		3.7e-27	93.2	0.493122	0	OG5_146106	17	0	YES	Zikova et al. 2008
134	Tb927.11.10570		hypothetical protein, conserved	333	LSU kinetoplastid-specific	present		1.4e-78	262.1	0.787087	5.1	OG5_146122	20	0	YES	Zikova et al. 2008
135	Tb927.11.11630		hypothetical protein, conserved	242	LSU kinetoplastid-specific	present		7.7e-86	285.2	1.17851	14.7	OG5_148831	20	0	YES	Zikova et al. 2008
136	Tb927.11.8040		hypothetical protein, conserved	185	LSU kinetoplastid-specific	present		1.9e-36	123.7	0.668649	1.7	OG5_148814	17	0	YES	Zikova et al. 2008
137	Tb927.11.9830		hypothetical protein, conserved	197	LSU kinetoplastid-specific	present		1.4e-30	104.1	0.528426	2.9	OG5_149091	17	0	YES	Zikova et al. 2008
138	Tb927.3.820		hypothetical protein, conserved	188	LSU kinetoplastid-specific	present		3.1e-50	168.3	0.895213	0.1	OG5_154592	15	0	YES	Zikova et al. 2008
139	Tb927.6.1440		hypothetical protein, conserved	258	LSU kinetoplastid-specific	present		4.5e-48	161.6	0.626357	0.1	OG5_148844	20	0	YES	Zikova et al. 2008
140	Tb927.7.2990		hypothetical protein, conserved	309	LSU kinetoplastid-specific	present		7.7e-71	236.4	0.765049	0.2	OG5_143899	23	1	YES	Zikova et al. 2008
141	Tb927.7.3510		hypothetical protein, conserved	482	LSU kinetoplastid-specific	present		1.6e-37	127.3	0.264108	10.5	OG5_151499	20	0	YES	Zikova et al. 2008
142	Tb927.7.7010		hypothetical protein, conserved	154	LSU kinetoplastid-specific	present		1.1e-17	62.5	0.405844	0.3	OG5_148265	17	0	YES	Zikova et al. 2008
143	Tb927.8.1880		hypothetical protein, conserved	190	LSU kinetoplastid-specific	present		5.7e-27	92.4	0.486316	0.4	OG5_tbru|Tb927.8.1880	0	0	YES	Zikova et al. 2008
144	Tb927.8.3300		hypothetical protein, conserved	691	LSU kinetoplastid-specific	present		1.1e-149	497.7	0.72026	0.6	OG5_151642	18	0	YES	Zikova et al. 2008
145	Tb927.1.1160	KRIPP3	kinetoplast ribosomal PPR-repeat containing protein 3	531	LSU recognized domains	missing		1.6e-52	176.4	0.332203	0	OG5_145939	19	1	NO	Zikova et al. 2008
146	Tb927.11.5880		hypothetical protein, conserved	557	LSU recognized domains	missing		no hit				OG5_145985	21	0	N/A	Zikova et al. 2008
147	Tb927.6.2480		chaperone protein DNAj	345	LSU recognized domains	missing		6.4e-33	112.3	0.325507	1.2	OG5_142862	18	0	NO	Zikova et al. 2008
148	Tb927.6.3600		hypothetical protein, conserved	439	LSU recognized domains	missing		no hit				OG5_148049	21	0	N/A	Zikova et al. 2008
149	Tb927.7.6800		hypothetical protein, conserved	378	LSU recognized domains	missing		no hit				OG5_148463	20	0	N/A	Zikova et al. 2008
150	Tb927.6.4930	Rhod	rhodanese domain protein; thiosulfate sulfurtransferase, mitochondrial	247	LSU recognized domains	present		9.2e-125	412.6	1.67045	6.7	OG5_150803	22	0	YES	Ridlon et al. 2013
151	Tb927.11.9450	PPIase	cyclophilin type peptidyl-prolyl cis-trans isomerase (PPIase)	190	LSU recognized domains	present		1.2e-43	146.9	0.773158	0.1	OG5_140933	22	0	YES	Zikova et al. 2008
152	Tb927.7.3430	PPIase	cyclophilin-type peptidyl-prolyl cis-trans isomerase (PPIase)	231	LSU recognized domains	present		1.9e-73	244.8	1.05974	0	OG5_141132	20	0	YES	Zikova et al. 2008
153	Tb927.4.2720	RH	ATP dependent DEAD-box helicase (RH)	739	LSU recognized domains	present		8.7e-60	200.6	0.271448	0	OG5_143922	21	1	YES	Zikova et al. 2008
154	Tb927.7.1640	TbEAR	ras-like small GTPase (TbEAR)	576	LSU recognized domains	present		9.8e-109	362.3	0.628993	0	OG5_128684	20	0	YES	Zikova et al. 2008
155	Tb927.10.12050		hypothetical protein, conserved	289	LSU recognized domains	present		1e-48	163.9	0.567128	0.5	OG5_148943	21	0	YES	Zikova et al. 2008
156	Tb927.10.6090		tRNA pseudouridine synthase A	688	LSU recognized domains	present		1.6e-45	154.1	0.223983	0	OG5_128305	20	1	YES	Zikova et al. 2008
157	Tb927.11.15500		hypothetical protein, conserved	283	LSU recognized domains	present		4.5e-23	80	0.282686	0.2	OG5_154679	21	0	YES	Zikova et al. 2008
158	Tb927.11.16990		hypothetical protein, conserved	655	LSU recognized domains	present		1.5e-43	147.3	0.224885	0	OG5_152569	21	1	YES	Zikova et al. 2008
159	Tb927.11.5990		hypothetical protein, conserved	616	LSU recognized domains	present		4.1e-56	188.3	0.305682	0	OG5_151483	19	0	YES	Zikova et al. 2008
160	Tb927.6.3930		hypothetical protein, conserved	426	LSU recognized domains	present		4.2e-51	171.9	0.403521	9.2	OG5_151778	20	0	YES	Zikova et al. 2008
161	Tb927.6.4200		hypothetical protein, conserved	444	LSU recognized domains	present		1.7e-17	61.3	0.138063	0.2	OG5_146041	20	0	YES	Zikova et al. 2008
162	Tb927.7.2630		hypothetical protein, conserved	900	LSU recognized domains	present		5.5e-55	185.3	0.205889	0.2	OG5_127209	23	0	YES	Zikova et al. 2008
163	Tb927.7.3460		hypothetical protein, conserved	449	LSU recognized domains	present		1.9e-20	70.9	0.157906	9.1	OG5_148628	21	0	YES	Zikova et al. 2008
164	Tb927.8.2760		hypothetical protein, conserved	477	LSU recognized domains	present		3.4e-67	225.3	0.472327	0.3	OG5_146653	20	0	YES	Zikova et al. 2008
165	Tb927.8.3170		hypothetical protein, conserved	796	LSU recognized domains	present		2.8e-77	258.7	0.325	4.8	OG5_148650	21	0	YES	Zikova et al. 2008
166	Tb927.9.12850		hypothetical protein, conserved	586	LSU recognized domains	present		2.6e-50	169.4	0.289078	0	OG5_146898	20	0	YES	Zikova et al. 2008
167	Tb927.9.14050		hypothetical protein, conserved	524	LSU recognized domains	present		5.3e-47	158.5	0.302481	1.2	OG5_151819	19	0	YES	Zikova et al. 2008
168	Tb927.9.3350		pseudouridylate synthase	406	LSU recognized domains	present		5.9e-67	225.1	0.554433	0	OG5_129784	21	0	YES	Zikova et al. 2008
169	Tb927.9.9150		GTP-binding protein	451	LSU recognized domains	present		5.9e-63	210.8	0.467406	0	OG5_128449	19	0	YES	Zikova et al. 2008
170	Tb927.10.6850	mtRPS18	mitochondrial edited mRNA stability factor 1 subunit, kinteoplast poly(A) polymerase complex 1 subunit	320	SSU*	present		4e-74	247.4	0.773125	0.8	OG5_151867	20	0	YES	Ridlon et al. 2013
171	Tb927.11.13890		hypothetical protein, conserved	268	SSU*	present		3.3e-15	53.7	0.200373	0.1	OG5_133322	19	0	YES	Ridlon et al. 2013
172	Tb927.6.4080		hypothetical protein, conserved	205	LSU/SSU kinetoplastid-specific	present		2e-101	335.9	1.63854	1.1	OG5_148871	20	0	YES	Zikova et al. 2008
173	Tb927.10.6300	TbMRPS5	hypothetical protein, conserved	435	SSU conserved/SSU*	present		6.6e-172	570	1.31034	1.1	OG5_151368	18	1	YES	Zikova et al. 2008; Ridlon et al. 2013
174	Tb927.10.2800	TbMRPS6	hypothetical protein, conserved	160	SSU conserved	present		7.5e-41	137.8	0.86125	0.1	OG5_154558	15	0	YES	Zikova et al. 2008
175	Tb927.10.13300	TbMRPS8	30S ribosomal protein S8	282	SSU conserved/SSU*	present		6.4e-42	141.8	0.502837	0.3	OG5_150451	22	0	YES	Zikova et al. 2008; Ridlon et al. 2013
176	Tb927.8.3110	TbMRPS9	hypothetical protein, conserved	443	SSU conserved/SSU*	missing		2.2e-17	60.8	0.137246	0	OG5_151640	22	1	NO	Zikova et al. 2008; Ridlon et al. 2013
177	Tb927.10.10400	TbMRPS11	hypothetical protein, conserved	326	SSU conserved/SSU*	present		4.2e-71	237.4	0.728221	0.1	OG5_148256	21	0	YES	Zikova et al. 2008; Ridlon et al. 2013
178	Tb927.1.1200	TbMRPS15	SSU ribosomal protein, mitochondrial (MRPS15)	429	SSU conserved	present		2.2e-106	354.2	0.825641	3.4	OG5_150564	19	0	YES	Zikova et al. 2008
179	Tb927.11.7790	TbMRPS16	hypothetical protein, conserved	188	SSU conserved	present		1.4e-46	156.5	0.832447	0.8	OG5_151731	16	0	YES	Zikova et al. 2008
180	Tb927.9.11280	TbMRPS17	unspecified product	307	SSU conserved/SSU*	present		5.5e-55	184.6	0.601303	0	OG5_128969	16	0	YES	Zikova et al. 2008; Ridlon et al. 2013
181	Tb927.6.1250	TbMRPS29	hypothetical protein, conserved	498	SSU conserved	present		1.2e-127	424.6	0.85261	0	OG5_139168	21	1	YES	Zikova et al. 2008
182	Tb927.8.5280	TbMRPS34	hypothetical protein, conserved	257	SSU conserved/SSU*	present		4.9e-84	279.6	1.08794	0.1	OG5_148747	28	0	YES	Zikova et al. 2008; Ridlon et al. 2013
183	Tb927.11.5500	KRIPP1	kinetoplast ribosomal PPR-repeat containing protein 1 (KRIPP1)	812	SSU recognized domains/SSU*	present		4.7e-213	707.7	0.871552	14.5	OG5_148670	21	0	YES	Zikova et al. 2008; Ridlon et al. 2013
184	Tb927.1.2990		hypothetical protein, conserved	1024	SSU recognized domains	present		3.8e-158	526	0.513672	9.2	OG5_148576	20	0	YES	Zikova et al. 2008
185	Tb927.10.11820		hypothetical protein, conserved	334	SSU recognized domains	present		1.3e-95	318.5	0.953593	16.9	OG5_148939	19	0	YES	Zikova et al. 2008
186	Tb927.10.15650		tRNA pseudouridine synthase A-like protein	579	SSU recognized domains	present		3.7e-79	264.7	0.457168	0	OG5_139963	19	1	YES	Zikova et al. 2008
187	Tb927.11.10150		hypothetical protein, conserved	1211	SSU recognized domains	present		2.3e-236	785.1	0.648307	1	OG5_146103	21	0	YES	Zikova et al. 2008
188	Tb927.11.11870		hypothetical protein, conserved	349	SSU recognized domains	missing		no hit				OG5_151746	19	0	N/A	Zikova et al. 2008
189	Tb927.11.5060		hypothetical protein, conserved	1041	SSU recognized domains	present		9.5e-174	577.7	0.554947	3.3	OG5_142397	19	0	YES	Zikova et al. 2008
190	Tb927.3.2260		hypothetical protein, conserved	228	SSU recognized domains	present		1.5e-34	117.4	0.514912	1.7	OG5_157943	18	0	YES	Zikova et al. 2008
191	Tb927.3.5240	KRIPP8	hypothetical protein, conserved	581	SSU recognized domains/SSU*	present		2e-66	222.6	0.383133	0.2	OG5_154606	21	0	YES	Zikova et al. 2008; Ridlon et al. 2013
192	Tb927.3.970		hypothetical protein, conserved	370	SSU recognized domains	present		5.5e-74	247.2	0.668108	0.5	OG5_144218	19	0	YES	Zikova et al. 2008
193	Tb927.4.3690		hypothetical protein, conserved	439	SSU recognized domains	missing		no hit				OG5_148518	21	0	N/A	Zikova et al. 2008
194	Tb927.7.2620		hypothetical protein, conserved	294	SSU recognized domains	present		1e-95	318.7	1.08401	0.9	OG5_145964	20	0	YES	Zikova et al. 2008
195	Tb927.8.4860		hypothetical protein, conserved	679	SSU recognized domains	present		3.9e-48	161.9	0.238439	0	OG5_151514	19	0	YES	Zikova et al. 2008
196	Tb927.10.11260		hypothetical protein, conserved	187	SSU kinetoplastid-specific	present		4.2e-36	122.4	0.654545	2.2	OG5_148921	20	0	YES	Zikova et al. 2008
197	Tb927.10.13820		hypothetical protein, conserved	261	SSU kinetoplastid-specific	missing		no hit				OG5_148480	19	0	N/A	Zikova et al. 2008
198	Tb927.10.16090		hypothetical protein, conserved	803	SSU kinetoplastid-specific	present		6.1e-54	181.7	0.226276	0	OG5_148515	21	1	YES	Zikova et al. 2008
199	Tb927.10.3250		hypothetical protein, conserved	307	SSU kinetoplastid-specific/SSU*	present		1.4e-90	301.7	0.982736	0.4	OG5_157912	19	1	YES	Zikova et al. 2008; Ridlon et al. 2013
200	Tb927.10.3580		hypothetical protein, conserved	324	SSU kinetoplastid-specific/SSU*	missing		no hit				OG5_154514	20	0	N/A	Zikova et al. 2008; Ridlon et al. 2013
201	Tb927.11.10400		hypothetical protein, conserved	179	SSU kinetoplastid-specific	present		2e-32	110	0.614525	1.7	OG5_149100	15	0	YES	Zikova et al. 2008
202	Tb927.11.11470	KRIPP14	hypothetical protein, conserved	282	SSU kinetoplastid-specific/SSU*	present		8.2e-42	141.3	0.501064	0	OG5_151742	18	0	YES	Zikova et al. 2008; Ridlon et al. 2013
203	Tb927.11.1250		mitochondrial edited mRNA stability factor 1 subunit, kinteoplast poly(A) polymerase complex 1 subunit	874	SSU kinetoplastid-specific/SSU*	present		3.8e-28	95.9	0.109725	0.3	OG5_148764	20	0	YES	Zikova et al. 2008; Ridlon et al. 2013
204	Tb927.11.2530		mitochondrial RNA binding complex 1 subunit, kinteoplast poly(A) polymerase complex 1 subunit, mitochondrial edited mRNA stability factor 1 subunit	747	SSU kinetoplastid-specific/SSU*	present		6.4e-20	68.8	0.0921017	20	OG5_148961	22	0	YES	Zikova et al. 2008; Ridlon et al. 2013
205	Tb927.2.4400		hypothetical protein, conserved	1181	SSU kinetoplastid-specific/SSU*	present		5.3e-148	493.1	0.417528	18.6	OG5_148788	21	0	YES	Zikova et al. 2008; Ridlon et al. 2013
206	Tb927.3.770		hypothetical protein, conserved	181	SSU kinetoplastid-specific	present		1.1e-37	127.6	0.704972	0.1	OG5_148757	19	0	YES	Zikova et al. 2008
207	Tb927.5.1510		hypothetical protein, conserved	312	SSU kinetoplastid-specific/SSU*	present		3.3e-62	208.7	0.66891	2.5	OG5_145904	20	0	YES	Zikova et al. 2008; Ridlon et al. 2013
208	Tb927.5.1790	PPR29	hypothetical protein, conserved	631	SSU kinetoplastid-specific/SSU*	present		6.6e-68	227.5	0.360539	0.2	OG5_145907	26	0	YES	Zikova et al. 2008; Ridlon et al. 2013
209	Tb927.5.3640		hypothetical protein, conserved	270	SSU kinetoplastid-specific	present		3.5e-34	116.1	0.43	0	OG5_145864	21	0	YES	Zikova et al. 2008
210	Tb927.5.4040	coiled coil	hypothetical protein, conserved	817	SSU kinetoplastid-specific/SSU*	present		1.8e-110	368.4	0.450918	7	OG5_143946	24	0	YES	Zikova et al. 2008; Ridlon et al. 2013
211	Tb927.6.2080	KRIPP22	hypothetical protein, conserved	396	SSU kinetoplastid-specific/SSU*	present		4.1e-48	162.3	0.409848	3.3	OG5_151764	20	0	YES	Zikova et al. 2008; Ridlon et al. 2013
212	Tb927.6.2180		hypothetical protein, conserved	172	SSU kinetoplastid-specific/SSU*	present		7.6e-30	102	0.593023	0.4	OG5_151767	15	0	YES	Zikova et al. 2008; Ridlon et al. 2013
213	Tb927.6.4560		hypothetical protein, conserved	407	SSU kinetoplastid-specific/SSU*	present		2.8e-63	212	0.520885	0.3	OG5_148881	21	0	YES	Zikova et al. 2008; Ridlon et al. 2013
214	Tb927.6.4580		hypothetical protein, conserved	94	SSU kinetoplastid-specific	present		1.3e-40	137.8	1.46596	2.5	OG5_151782	18	0	YES	Zikova et al. 2008
215	Tb927.7.3050		hypothetical protein, conserved	1165	SSU kinetoplastid-specific/SSU*	present		5.9e-123	409.5	0.351502	0	OG5_148623	20	0	YES	Zikova et al. 2008; Ridlon et al. 2013
216	Tb927.7.3240		hypothetical protein, conserved	163	SSU kinetoplastid-specific/SSU*	present		4.8e-45	151.3	0.928221	2.2	OG5_151629	16	0	YES	Zikova et al. 2008; Ridlon et al. 2013
217	Tb927.8.1430		hypothetical protein, conserved	166	SSU kinetoplastid-specific	present		5e-38	128.7	0.775301	1.3	OG5_151458	15	0	YES	Zikova et al. 2008
218	Tb927.8.4550		hypothetical protein, conserved	183	SSU kinetoplastid-specific	present		2.6e-18	64.3	0.351366	0.1	OG5_148349	17	0	YES	Zikova et al. 2008
219	Tb927.8.5200	coiled coil	hypothetical protein, conserved	1788	SSU kinetoplastid-specific/SSU*	present		1.1e-202	673.9	0.376902	8.2	OG5_145283	22	0	YES	Zikova et al. 2008; Ridlon et al. 2013
220	Tb927.9.11120		hypothetical protein, conserved	602	SSU kinetoplastid-specific/SSU*	present		1.4e-259	860.4	1.42924	31.7	OG5_151835	19	0	YES	Zikova et al. 2008; Ridlon et al. 2013
221	Tb927.9.11880		hypothetical protein, conserved	440	SSU kinetoplastid-specific	present		5.8e-56	188	0.427273	21.8	OG5_149015	19	0	YES	Zikova et al. 2008
222	Tb927.9.13780		hypothetical protein, conserved	293	SSU kinetoplastid-specific	present		3.3e-75	250.8	0.855973	0.2	OG5_151820	19	0	YES	Zikova et al. 2008
223	Tb927.9.5280		unspecified product	274	SSU kinetoplastid-specific	present		3.6e-70	234.4	0.855474	0.2	OG5_148425	19	0	YES	Zikova et al. 2008
224	Tb927.9.6510		hypothetical protein, conserved	666	SSU kinetoplastid-specific/SSU*	present		1.9e-69	232.5	0.349099	0.1	OG5_148420	21	0	YES	Zikova et al. 2008
	*descriptions in some cases taken from user comments in TriTrypDB or from other published sources
	**both hits in Perkinsela are more simillar to GAP1 than to GAP2
